# Supplementary material for: Engineering a light-controlled F1 ATPase using structure-based protein design
Source: PeerJ. 2016 Jul 28;4:e2286. doi: 10.7717/peerj.2286 (PMC4974930; doi:10.7717/peerj.2286)
Supplement: Supplemental Information 2 [file peerj-04-2286-s002.csv]

A	D	B	C	mean	sd	se
no ABDM	17.9	19	18.96	18.62	0.62386	0.36019
dark	3.695	5.05	4.94	4.56167	0.75257	0.4345
UV	4.235	6.62	6.1	5.65167	1.25412	0.72406
