# Supplementary material for: Engineering a light-controlled F1 ATPase using structure-based protein design
Source: PeerJ. 2016 Jul 28;4:e2286. doi: 10.7717/peerj.2286 (PMC4974930; doi:10.7717/peerj.2286)
Supplement: Supplemental Information 3 [file peerj-04-2286-s003.csv]

A	D	B	C	mean	sd	se
no ABDM	19.556	23.1	18.31	20.322	2.48517	1.43482
dark	3.24	3.308	2.218	2.922	0.61063	0.35255
UV	3.808	3.396	2.391	3.19833	0.72889	0.42082
