# Supplementary material for: Engineering a light-controlled F1 ATPase using structure-based protein design
Source: PeerJ. 2016 Jul 28;4:e2286. doi: 10.7717/peerj.2286 (PMC4974930; doi:10.7717/peerj.2286)
Supplement: Supplemental Information 4 [file peerj-04-2286-s004.csv]

A	D	B	C	mean	sd	se
no ABDM	16.088	16.986	15.79	16.288	0.62258	0.35945
dark	4.32	2.595	2.345	3.08667	1.07539	0.62088
UV	3.638	2.262	2.261	2.72033	0.79472	0.45883
